# Supplementary material for: Are rare heterozygous SYNJ1 variants associated with Parkinson’s disease?
Source: medRxiv. 2024 Jun 1:2024.05.29.24307986. Preprint. [Version 1] doi: 10.1101/2024.05.29.24307986 (PMC11160829; doi:10.1101/2024.05.29.24307986)
Supplement: Supplement 1 [file media-1.xlsx]

## Sheet: List of tables
List of tables
Supplementary table 1	Study population
Supplementary table 2	Coverage details for SYNJ1
Supplementary table 3	Rare SYNJ1 variants for cohorts sequenced at McGill
Supplementary table 4	Rare SYNJ1 coding or functional variants for UKBB and AMP-PD cohorts
Supplementary Table 5	Domain based burden analysis of rare SYNJ1 variants

## Sheet: S_table 1. Population
Supplementary Table 1. Study population
Cohort	All Parkinson's disease cases			Controls
	N	Mean age ± SD	Males, %	N	Mean age ± SD	Males, %
Columbia cohort	917	65.73 ± 10.54	622 (65%)	506	61.61 ± 11.46	179 (35.8%)
Sheba cohort	683	63.11 ± 12.29	421 (61%)	557	33.22 ± 7.84	317 (56.9%)
McGill cohort	761	59.24 ±10.76	482 (63%)	461	53.81 ± 12.63	212 (46.0%)
Pavlov and Human brain istitute cohort	497	65.6 ± 9.51	217 (44%)	417	73.61 ± 10.49	172 (41.2%)
UKBB	2966	62.97 ± 5.26	1,093 (36.85%)	64,936* / 2,000**	56.78 ± 8.01 / 56.57 ± 7.90	34,870 (53,7%) / 1,127 (56.4%)
AMP-PD	2341	64.66 ± 9.73	1,459 (62%)	3486	64.66 ± 9.73	1,459 (62%)
All cohorts	8165	-	-	70,363 / 7,427	-	-
Cohort	Parkinsons's disease with early onset =<50 years			Controls
	N	Mean age ± SD	Males, %	N	Mean age ± SD	Males, %
Columbia cohort	160	42.92 ± 6.12	103 (64.4%)	506	61.61 ± 11.46	179 (35.8%)
Sheba cohort	143	43.62 ± 7.13	88 (61.5%)	557	33.22 ± 7.84	317 (56.9%)
McGill cohort	206	43.87 ± 6.39	148 (71.8%)	461	53.81 ± 12.63	212 (46.0%)
Pavlov and Human brain istitute cohort	34	43.79 ± 6.07	16 (47.1%)	417	73.61 ± 10.49	172 (41.2%)
UKBB	80	46.26 ± 2.65	33 (41.3%)	2000	56.57 ± 7.90	1,127 (56.4%)
AMP-PD	195	45.27 ± 4.45	116 (59.5%)	3486	64.66 ± 9.73	1,459 (62%)
All cohorts	818	-	-	7427	-	-
SD – standard deviation, UKBB – UK biobank, AMP-PD – Accelerating Medicines Partnership – Parkinson Disease.

## Sheet: S_table 2. Coverage
Supplementary Table 2 Coverage details for SYNJ1
Cohort	Average coverage of SYNJ1	30x
Columbia cohort	4848X	1
Sheba cohort	6394X	1
McGill cohort	4181X	1
Pavlov and Human brain istitute	9702X	1

## Sheet: S_table 3. SYNJ1_McGill_cohorts
COHORT	Chr	Position	Reference Allele	Mutant Allele	SNP	F_A	F_U	Location	Location	transcript variant	exon	nucleotide change	protein change	transcript variant	exon	nucleotide change	protein change	ClinVar
McGill	21	34003239	T	A	rs549910315:T:A	0.0004484	0.002169	UTR3	intronic	NM_203446		c.*876A>T		NM_001160302		c.*876A>T		.
McGill	21	34003504	G	A	rs76056543:G:A	0.0004492	0	UTR3	intronic	NM_203446		c.*611C>T		NM_001160302		c.*611C>T		Benign
McGill	21	34003933	T	C	21:34003933:T:C	0.0004484	0	UTR3	intronic	NM_203446		c.*182A>G		NM_001160302		c.*182A>G		.
McGill	21	34003965	C	A	21:34003965:C:A	0.0004484	0.001085	UTR3	intronic	NM_203446		c.*150G>T		NM_001160302		c.*150G>T		.
McGill	21	34003983	G	T	rs373469623:G:T	0.0004484	0	UTR3	intronic	NM_203446		c.*132C>A		NM_001160302		c.*132C>A		.
McGill	21	34004055	T	C	21:34004055:T:C	0.0008969	0	UTR3	intronic	NM_203446		c.*60A>G		NM_001160302		c.*60A>G		.
McGill	21	34007160	T	C	rs545547232:T:C	0.0004484	0	intronic	intronic	NM_203446				NM_001160302				.
McGill	21	34011198	G	C	21:34011198:G:C	0.0004505	0	intronic	intronic	NM_203446				NM_001160302				.
McGill	21	34011213	C	A	rs61750220:C:A	0.0004484	0	intronic_splicing	intronic_splicing	NM_203446	exon32	c.4032+5G>T		NM_001160302	exon31	c.3867+5G>T		Benign
McGill	21	34011396	G	T	21:34011396:G:T	0	0.001085	exonic	nonsynonymous_SNV	NM_203446	exon31	c.C3854A	p.A1285D	NM_001160302	exon30	c.C3689A	p.A1230D	.
McGill	21	34011397	C	A	21:34011397:C:A	0.0004513	0	exonic	nonsynonymous_SNV	NM_203446	exon31	c.G3853T	p.A1285S	NM_001160302	exon30	c.G3688T	p.A1230S	.
McGill	21	34011950	C	T	rs763711728:C:T	0.004043	0.003254	intronic	intronic	NM_203446				NM_001160302				.
McGill	21	34012088	G	A	rs145937537:G:A	0.001794	0.002169	exonic_splicing	nonsynonymous_SNV	NM_203446	exon30	c.C3707T	p.T1236M	NM_001160302	exon29	c.C3542T	p.T1181M	Conflicting_interpretations_of_pathogenicity
McGill	21	34014318	A	G	21:34014318:A:G	0.0004484	0	intronic	intronic	NM_203446				NM_001160302				.
McGill	21	34014392	C	G	rs370311881:C:G	0.0004484	0	intronic	intronic	NM_203446				NM_001160302				.
McGill	21	34014460	GA	G	rs555916409:GA:G	0.001797	0	intronic	intronic	NM_203446				NM_001160302				.
McGill	21	34017978	T	C	rs368850131:T:C	0.004708	0.002268	exonic	synonymous_SNV	NM_203446	exon25	c.A3486G	p.P1162P	NM_001160302	exon25	c.A3369G	p.P1123P	Benign/Likely_benign
McGill	21	34018147	G	A	rs747987369:G:A	0.0004484	0	intronic	intronic	NM_203446				NM_001160302				.
McGill	21	34018150	A	G	rs900649640:A:G	0.0004484	0	intronic	intronic	NM_203446				NM_001160302				.
McGill	21	34018691	TA	T	rs773958383:TA:T	0.0004484	0	intronic	intronic	NM_203446				NM_001160302				.
McGill	21	34018855	G	T	21:34018855:G:T	0	0.001085	exonic	nonsynonymous_SNV	NM_203446	exon24	c.C3212A	p.P1071Q	NM_001160302	exon24	c.C3095A	p.P1032Q	.
McGill	21	34018897	T	C	rs775685969:T:C	0.0008969	0	exonic	nonsynonymous_SNV	NM_203446	exon24	c.A3170G	p.Y1057C	NM_001160302	exon24	c.A3053G	p.Y1018C	.
McGill	21	34022707	A	G	rs371319792:A:G	0.0004496	0	intronic	intronic	NM_203446				NM_001160302				.
McGill	21	34025674	A	G	rs748290648:A:G	0.0004484	0	exonic_splicing	nonsynonymous_SNV	NM_203446	exon22	c.T2915C	p.F972S	NM_001160302	exon22	c.T2798C	p.F933S	.
McGill	21	34029021	C	A	21:34029021:C:A	0.0004484	0	exonic	nonsynonymous_SNV	NM_203446	exon21	c.G2888T	p.S963I	NM_001160302	exon21	c.G2771T	p.S924I	.
McGill	21	34029208	C	T	21:34029208:C:T	0.0004484	0	exonic_splicing	nonsynonymous_SNV	NM_203446	exon21	c.G2701A	p.V901I	NM_001160302	exon21	c.G2584A	p.V862I	.
McGill	21	34029243	G	T	rs764594576:G:T	0.0004484	0.001085	intronic	intronic	NM_203446				NM_001160302				.
McGill	21	34030141	C	T	rs61753644:C:T	0.0004484	0	exonic	synonymous_SNV	NM_203446	exon19	c.G2463A	p.P821P	NM_001160302	exon19	c.G2346A	p.P782P	Likely_benign
McGill	21	34037291	T	G	21:34037291:T:G	0.001364	0	exonic	nonsynonymous_SNV	NM_203446	exon18	c.A2353C	p.I785L	NM_001160302	exon18	c.A2236C	p.I746L	.
McGill	21	34037416	C	T	21:34037416:C:T	0.0004484	0	intronic	intronic	NM_203446				NM_001160302				.
McGill	21	34037421	A	T	rs761559101:A:T	0.0004484	0	intronic	intronic	NM_203446				NM_001160302				.
McGill	21	34038278	A	G	rs147929290:A:G	0.0008969	0.001085	exonic	nonsynonymous_SNV	NM_203446	exon17	c.T2237C	p.I746T	NM_001160302	exon17	c.T2120C	p.I707T	Uncertain_significance
McGill	21	34038815	A	G	21:34038815:A:G	0	0.001085	exonic	nonsynonymous_SNV	NM_203446	exon16	c.T1997C	p.L666P	NM_001160302	exon16	c.T1880C	p.L627P	.
McGill	21	34042570	T	C	21:34042570:T:C	0.0004505	0	intronic	intronic	NM_203446				NM_001160302				.
McGill	21	34042632	C	T	21:34042632:C:T	0.0004541	0	exonic	nonsynonymous_SNV	NM_203446	exon15	c.G1894A	p.V632I	NM_001160302	exon15	c.G1777A	p.V593I	.
McGill	21	34045710	G	C	rs761144177:G:C	0.0004484	0	exonic	nonsynonymous_SNV	NM_203446	exon14	c.C1783G	p.Q595E	NM_001160302	exon14	c.C1666G	p.Q556E	.
McGill	21	34045773	C	T	rs145712835:C:T	0.0004484	0	exonic	nonsynonymous_SNV	NM_203446	exon14	c.G1720A	p.V574I	NM_001160302	exon14	c.G1603A	p.V535I	Uncertain_significance
McGill	21	34053981	T	G	rs183244873:T:G	0	0.001085	intronic	intronic	NM_203446				NM_001160302				.
McGill	21	34056329	T	C	rs200918867:T:C	0.0004484	0	intronic	intronic	NM_203446				NM_001160302				.
McGill	21	34058131	T	C	rs202234473:T:C	0.0008969	0	exonic	nonsynonymous_SNV	NM_203446	exon9	c.A1162G	p.S388G	NM_001160302	exon9	c.A1045G	p.S349G	.
McGill	21	34058250	T	C	21:34058250:T:C	0.0004484	0	intronic	intronic	NM_203446				NM_001160302				.
McGill	21	34058265	T	G	rs143229035:T:G	0.01435	0.008696	intronic	intronic	NM_203446				NM_001160302				.
McGill	21	34060591	A	G	21:34060591:A:G	0.0004484	0	intronic	intronic	NM_203446				NM_001160302				.
McGill	21	34060664	C	T	rs201796096:C:T	0.0004484	0	exonic	nonsynonymous_SNV	NM_203446	exon7	c.G920A	p.R307H	NM_001160302	exon7	c.G803A	p.R268H	Uncertain_significance
McGill	21	34060726	C	T	rs116477798:C:T	0.0004484	0	intronic	intronic	NM_203446				NM_001160302				.
McGill	21	34060728	A	G	21:34060728:A:G	0.0004484	0	intronic	intronic	NM_203446				NM_001160302				.
McGill	21	34066601	T	C	21:34066601:T:C	0	0.001085	exonic	synonymous_SNV	NM_203446	exon6	c.A843G	p.S281S	NM_001160302	exon6	c.A726G	p.S242S	.
McGill	21	34067360	T	C	rs187016397:T:C	0.0004496	0	intronic	intronic	NM_203446				NM_001160302				Benign
McGill	21	34067499	T	C	rs61756694:T:C	0.005381	0.005423	exonic	synonymous_SNV	NM_203446	exon5	c.A690G	p.T230T	NM_001160302	exon5	c.A573G	p.T191T	Benign
McGill	21	34067561	A	G	rs79433740:A:G	0.0004484	0	exonic	nonsynonymous_SNV	NM_203446	exon5	c.T628C	p.Y210H	NM_001160302	exon5	c.T511C	p.Y171H	.
McGill	21	34072220	C	T	rs771507886:C:T	0.0004525	0	exonic	nonsynonymous_SNV	NM_203446	exon4	c.G524A	p.G175D	NM_001160302	exon4	c.G407A	p.G136D	.
McGill	21	34074227	T	C	21:34074227:T:C	0.0004484	0	intronic	intronic	NM_203446				NM_001160302				.
McGill	21	34074241	T	C	rs376215770:T:C	0.0004484	0	intronic	intronic	NM_203446				NM_001160302				.
McGill	21	34074352	C	A	21:34074352:C:A	0.0004484	0	exonic_splicing	nonsynonymous_SNV	NM_203446	exon3	c.G247T	p.A83S	NM_001160302	exon3	c.G130T	p.A44S	.
McGill	21	34099182	T	C	rs757895747:T:C	0.0004484	0	exonic	nonsynonymous_SNV	NM_203446	exon2	c.A142G	p.I48V	NM_001160302	exon2	c.A25G	p.I9V	Uncertain_significance
McGill	21	34099187	A	T	rs748690832:A:T	0.0004484	0.001085	exonic	nonsynonymous_SNV	NM_203446	exon2	c.T137A	p.F46Y	NM_001160302	exon2	c.T20A	p.F7Y	Uncertain_significance
McGill	21	34099201	C	T	rs61750221:C:T	0.007623	0.005423	exonic	synonymous_SNV	NM_203446	exon2	c.G123A	p.A41A	NM_001160302	exon2	c.G6A	p.A2A	Benign
McGill	21	34100194	C	T	21:34100194:C:T	0.0004488	0	intronic	intronic	NM_203446				NM_001160302		c.-988G>A		.
McGill	21	34100198	C	G	rs932913715:C:G	0.001346	0	intronic	intronic	NM_203446				NM_001160302		c.-992G>C		.
McGill	21	34100218	T	C	rs765094106:T:C	0.0008977	0.001085	intronic	intronic	NM_203446				NM_001160302		c.-1012A>G		.
McGill	21	34100222	C	G	21:34100222:C:G	0.0004488	0	intronic	intronic	NM_203446				NM_001160302		c.-1016G>C		.
McGill	21	34100236	G	GC	21:34100236:G:GC	0.0004525	0	intronic	intronic	NM_203446				NM_001160302		c.-1031_-1030insG		.
Family ID	Chr	Position	Reference Allele	Mutant Allele	SNP	F_A	F_U	Detailed annotation of the variant (DA)	Location	transcript variant	exon	nucleotide change	protein change	transcript variant	exon	nucleotide change	protein change	ClinVar
Sheba	21	34003303	C	T	rs374988891:C:T	0.00146	0	UTR3	intronic	NM_203446		c.*812G>A		NM_001160302		c.*812G>A		.
Sheba	21	34003314	T	C	rs747065956:T:C	0.001462	0	UTR3	intronic	NM_203446		c.*801A>G		NM_001160302		c.*801A>G		.
Sheba	21	34003672	C	T	rs532034867:C:T	0.0007299	0	UTR3	intronic	NM_203446		c.*443G>A		NM_001160302		c.*443G>A		.
Sheba	21	34011426	A	C	21:34011426:A:C	0	0.0009124	exonic	nonsynonymous_SNV	NM_203446	exon31	c.T3824G	p.F1275C	NM_001160302	exon30	c.T3659G	p.F1220C	.
Sheba	21	34011987	A	G	rs767695759:A:G	0.002924	0.001812	exonic	nonsynonymous_SNV	NM_203446	exon30	c.T3808C	p.S1270P	NM_001160302	exon29	c.T3643C	p.S1215P	Uncertain_significance
Sheba	21	34014299	T	C	rs766220606:T:C	0.00146	0	intronic	intronic	NM_203446				NM_001160302				.
Sheba	21	34017978	T	C	rs368850131:T:C	0.001466	0.002752	exonic	synonymous_SNV	NM_203446	exon25	c.A3486G	p.P1162P	NM_001160302	exon25	c.A3369G	p.P1123P	Benign/Likely_benign
Sheba	21	34022622	C	G	rs537389515:C:G	0	0.0009058	exonic	nonsynonymous_SNV	NM_203446	exon23	c.G3026C	p.S1009T	NM_001160302	exon23	c.G2909C	p.S970T	.
Sheba	21	34022646	C	T	rs371117480:C:T	0.0007299	0	exonic	nonsynonymous_SNV	NM_203446	exon23	c.G3002A	p.R1001Q	NM_001160302	exon23	c.G2885A	p.R962Q	.
Sheba	21	34037225	G	C	rs200612458:G:C	0.00146	0.0009058	exonic_splicing	nonsynonymous_SNV	NM_203446	exon18	c.C2419G	p.Q807E	NM_001160302	exon18	c.C2302G	p.Q768E	.
Sheba	21	34038220	C	G	rs369845354:C:G	0.00219	0.002717	intronic	intronic	NM_203446				NM_001160302				.
Sheba	21	34038458	G	T	21:34038458:G:T	0.000731	0	intronic	intronic	NM_203446				NM_001160302				.
Sheba	21	34051046	T	C	21:34051046:T:C	0	0.0009091	exonic	synonymous_SNV	NM_203446	exon12	c.A1536G	p.Q512Q	NM_001160302	exon12	c.A1419G	p.Q473Q	.
Sheba	21	34058131	T	C	rs202234473:T:C	0.00438	0.004529	exonic	nonsynonymous_SNV	NM_203446	exon9	c.A1162G	p.S388G	NM_001160302	exon9	c.A1045G	p.S349G	.
Sheba	21	34058265	T	G	rs143229035:T:G	0.00146	0.0009058	intronic	intronic	NM_203446				NM_001160302				.
Sheba	21	34059327	T	C	rs145522240:T:C	0.00292	0.007246	exonic	synonymous_SNV	NM_203446	exon8	c.A1026G	p.G342G	NM_001160302	exon8	c.A909G	p.G303G	Likely_benign
Sheba	21	34067360	T	C	rs187016397:T:C	0.001462	0.001812	intronic	intronic	NM_203446				NM_001160302				Benign
Sheba	21	34067499	T	C	rs61756694:T:C	0.001462	0	exonic	synonymous_SNV	NM_203446	exon5	c.A690G	p.T230T	NM_001160302	exon5	c.A573G	p.T191T	Benign
Sheba	21	34099169	A	G	rs779059079:A:G	0	0.00297	exonic	nonsynonymous_SNV	NM_203446	exon2	c.T155C	p.L52S	NM_001160302	exon2	c.T38C	p.L13S	.
Sheba	21	34099201	C	T	rs61750221:C:T	0.005857	0.006341	exonic	synonymous_SNV	NM_203446	exon2	c.G123A	p.A41A	NM_001160302	exon2	c.G6A	p.A2A	Benign
Sheba	21	34100171	C	T	rs530503597:C:T	0	0.001887	intronic	intronic	NM_203446				NM_001160302		c.-965G>A		.
Sheba	21	34100178	T	G	21:34100178:T:G	0.001479	0	intronic	intronic	NM_203446				NM_001160302		c.-972A>C		.
Sheba	21	34100198	C	A	21:34100198:C:A	0.0007375	0	intronic	intronic	NM_203446				NM_001160302		c.-992G>T		.
Family ID	Chr	Position	Reference Allele	Mutant Allele	SNP	F_A	F_U	Detailed annotation of the variant (DA)	Location	transcript variant	exon	nucleotide change	protein change	transcript variant	exon	nucleotide change	protein change	ClinVar
Columbia	21	34003249	T	A	rs151150170:T:A	0.001058	0	UTR3	intronic	NM_203446		c.*866A>T		NM_001160302		c.*866A>T		.
Columbia	21	34003304	G	A	rs143739621:G:A	0	0.001002	UTR3	intronic	NM_203446		c.*811C>T		NM_001160302		c.*811C>T		.
Columbia	21	34003314	T	C	rs747065956:T:C	0.0005291	0	UTR3	intronic	NM_203446		c.*801A>G		NM_001160302		c.*801A>G		.
Columbia	21	34003328	T	C	21:34003328:T:C	0.0005291	0	UTR3	intronic	NM_203446		c.*787A>G		NM_001160302		c.*787A>G		.
Columbia	21	34003449	T	C	rs763776246:T:C	0.0005291	0	UTR3	intronic	NM_203446		c.*666A>G		NM_001160302		c.*666A>G		.
Columbia	21	34003504	G	A	rs76056543:G:A	0	0.004016	UTR3	intronic	NM_203446		c.*611C>T		NM_001160302		c.*611C>T		Benign
Columbia	21	34003814	G	A	21:34003814:G:A	0.0005291	0	UTR3	intronic	NM_203446		c.*301C>T		NM_001160302		c.*301C>T		.
Columbia	21	34003996	G	A	rs547772465:G:A	0.0005291	0	UTR3	intronic	NM_203446		c.*119C>T		NM_001160302		c.*119C>T		.
Columbia	21	34004111	C	T	rs115648918:C:T	0	0.001002	UTR3_splicing	intronic	NM_203446				NM_001160302		c.*4G>A		Likely_benign
Columbia	21	34004163	C	G	rs904228600:C:G	0	0.001002	intronic	intronic	NM_203446				NM_001160302				.
Columbia	21	34004203	G	T	rs376590036:G:T	0	0.001002	intronic	intronic	NM_203446				NM_001160302				.
Columbia	21	34004218	T	C	rs761406924:T:C	0	0.001002	intronic	intronic	NM_203446				NM_001160302				.
Columbia	21	34007186	T	C	rs764720743:T:C	0	0.001002	exonic	synonymous_SNV	NM_203446	exon32	c.A4041G	p.Q1347Q	NM_001160302				.
Columbia	21	34011213	C	A	rs61750220:C:A	0.002116	0.001002	intronic_splicing	intronic	NM_203446	exon32	c.4032+5G>T		NM_001160302	exon31	c.3867+5G>T		Benign
Columbia	21	34011222	G	A	rs751262506:G:A	0	0.001002	exonic_splicing	nonsynonymous_SNV	NM_203446	exon31	c.C4028T	p.P1343L	NM_001160302	exon30	c.C3863T	p.P1288L	.
Columbia	21	34011987	A	G	rs767695759:A:G	0.0005291	0	exonic	nonsynonymous_SNV	NM_203446	exon30	c.T3808C	p.S1270P	NM_001160302	exon29	c.T3643C	p.S1215P	Uncertain_significance
Columbia	21	34011998	G	A	21:34011998:G:A	0	0.001004	exonic	nonsynonymous_SNV	NM_203446	exon30	c.C3797T	p.T1266I	NM_001160302	exon29	c.C3632T	p.T1211I	.
Columbia	21	34011998	G	C	21:34011998:G:C	0.0005291	0	exonic	nonsynonymous_SNV	NM_203446	exon30	c.C3797G	p.T1266R	NM_001160302	exon29	c.C3632G	p.T1211R	.
Columbia	21	34012003	G	A	21:34012003:G:A	0.0005291	0	exonic	synonymous_SNV	NM_203446	exon30	c.C3792T	p.S1264S	NM_001160302	exon29	c.C3627T	p.S1209S	.
Columbia	21	34012088	G	A	rs145937537:G:A	0.0005291	0.001002	exonic_splicing	nonsynonymous_SNV	NM_203446	exon30	c.C3707T	p.T1236M	NM_001160302	exon29	c.C3542T	p.T1181M	Conflicting_interpretations_of_pathogenicity
Columbia	21	34014460	G	GA	rs771319647:G:GA	0.0005325	0	intronic	intronic	NM_203446				NM_001160302				.
Columbia	21	34014460	GA	G	rs555916409:GA:G	0.003198	0.006024	intronic	intronic	NM_203446				NM_001160302				.
Columbia	21	34017956	C	A	21:34017956:C:A	0	0.001022	exonic_splicing	nonsynonymous_SNV	NM_203446	exon25	c.G3508T	p.G1170W	NM_001160302	exon24	c.G3376T	p.G1126X	.
Columbia	21	34017969	A	T	rs376132504:A:T	0.0005365	0	exonic	synonymous_SNV	NM_203446	exon25	c.T3495A	p.P1165P	NM_001160302	exon25	c.T3378A	p.P1126P	.
Columbia	21	34017978	T	C	rs368850131:T:C	0.001609	0.003112	exonic	synonymous_SNV	NM_203446	exon25	c.A3486G	p.P1162P	NM_001160302	exon25	c.A3369G	p.P1123P	Benign/Likely_benign
Columbia	21	34018105	A	G	rs567223330:A:G	0.0005291	0	intronic_splicing	intronic	NM_203446	exon26	c.3365-6T>C		NM_001160302	exon26	c.3248-6T>C		.
Columbia	21	34018123	A	C	21:34018123:A:C	0.0005291	0	intronic	intronic	NM_203446				NM_001160302				.
Columbia	21	34018843	G	T	21:34018843:G:T	0	0.001002	exonic	nonsynonymous_SNV	NM_203446	exon24	c.C3224A	p.S1075Y	NM_001160302	exon24	c.C3107A	p.S1036Y	.
Columbia	21	34022588	C	A	rs115683257:C:A	0.001058	0	exonic	nonsynonymous_SNV	NM_203446	exon23	c.G3060T	p.M1020I	NM_001160302	exon23	c.G2943T	p.M981I	Benign
Columbia	21	34025593	C	T	rs371765751:C:T	0.0005291	0	intronic_splicing	intronic	NM_203446	exon23	c.2991+5G>A		NM_001160302	exon23	c.2874+5G>A		Uncertain_significance
Columbia	21	34025615	T	C	21:34025615:T:C	0.0005291	0	exonic	nonsynonymous_SNV	NM_203446	exon22	c.A2974G	p.S992G	NM_001160302	exon22	c.A2857G	p.S953G	.
Columbia	21	34028981	A	G	21:34028981:A:G	0.0005291	0	intronic	intronic	NM_203446				NM_001160302				.
Columbia	21	34029205	C	T	rs377350366:C:T	0	0.001002	exonic	nonsynonymous_SNV	NM_203446	exon21	c.G2704A	p.V902I	NM_001160302	exon21	c.G2587A	p.V863I	.
Columbia	21	34030141	C	T	rs61753644:C:T	0.0005291	0.002004	exonic	synonymous_SNV	NM_203446	exon19	c.G2463A	p.P821P	NM_001160302	exon19	c.G2346A	p.P782P	Likely_benign
Columbia	21	34037291	T	G	21:34037291:T:G	0.0005447	0	exonic	nonsynonymous_SNV	NM_203446	exon18	c.A2353C	p.I785L	NM_001160302	exon18	c.A2236C	p.I746L	.
Columbia	21	34038278	A	G	rs147929290:A:G	0.001058	0.003006	exonic	nonsynonymous_SNV	NM_203446	exon17	c.T2237C	p.I746T	NM_001160302	exon17	c.T2120C	p.I707T	Uncertain_significance
Columbia	21	34038455	A	G	rs368736353:A:G	0.0005291	0	intronic	intronic	NM_203446				NM_001160302				.
Columbia	21	34038469	C	T	rs563431502:C:T	0	0.001004	intronic	intronic	NM_203446				NM_001160302				.
Columbia	21	34038770	A	G	21:34038770:A:G	0	0.001027	exonic	nonsynonymous_SNV	NM_203446	exon16	c.T2042C	p.I681T	NM_001160302	exon16	c.T1925C	p.I642T	.
Columbia	21	34038781	C	T	rs534908601:C:T	0	0.001044	exonic	synonymous_SNV	NM_203446	exon16	c.G2031A	p.L677L	NM_001160302	exon16	c.G1914A	p.L638L	Benign
Columbia	21	34038887	C	A	rs763863900:C:A	0.0005291	0	intronic_splicing	intronic	NM_203446	exon17	c.1929-4G>T		NM_001160302	exon17	c.1812-4G>T		.
Columbia	21	34042628	T	A	21:34042628:T:A	0	0.001006	exonic	nonsynonymous_SNV	NM_203446	exon15	c.A1898T	p.E633V	NM_001160302	exon15	c.A1781T	p.E594V	.
Columbia	21	34048626	A	T	21:34048626:A:T	0.0005291	0	intronic	intronic	NM_203446				NM_001160302				.
Columbia	21	34053895	G	T	21:34053895:G:T	0.0005291	0	exonic	nonsynonymous_SNV	NM_203446	exon11	c.C1381A	p.Q461K	NM_001160302	exon11	c.C1264A	p.Q422K	.
Columbia	21	34053974	A	G	21:34053974:A:G	0.0005297	0	intronic	intronic	NM_203446				NM_001160302				.
Columbia	21	34053989	T	C	rs569699099:T:C	0	0.001002	intronic	intronic	NM_203446				NM_001160302				.
Columbia	21	34058031	AAGAACAGAGAAAC	A	21:34058031:AAGAACAGAGAAAC:A	0	0.001002	intronic	intronic	NM_203446				NM_001160302				.
Columbia	21	34058131	T	C	rs202234473:T:C	0.0005291	0	exonic	nonsynonymous_SNV	NM_203446	exon9	c.A1162G	p.S388G	NM_001160302	exon9	c.A1045G	p.S349G	.
Columbia	21	34058146	C	T	rs114942253:C:T	0.0005291	0	exonic	nonsynonymous_SNV	NM_203446	exon9	c.G1147A	p.A383T	NM_001160302	exon9	c.G1030A	p.A344T	Likely_benign
Columbia	21	34058265	T	G	rs143229035:T:G	0.001587	0.003012	intronic	intronic	NM_203446				NM_001160302				.
Columbia	21	34059327	T	C	rs145522240:T:C	0.0005291	0.002004	exonic	synonymous_SNV	NM_203446	exon8	c.A1026G	p.G342G	NM_001160302	exon8	c.A909G	p.G303G	Likely_benign
Columbia	21	34059347	T	C	rs775110785:T:C	0	0.001002	exonic	nonsynonymous_SNV	NM_203446	exon8	c.A1006G	p.I336V	NM_001160302	exon8	c.A889G	p.I297V	.
Columbia	21	34059353	T	G	rs554456240:T:G	0.0005291	0	exonic	nonsynonymous_SNV	NM_203446	exon8	c.A1000C	p.K334Q	NM_001160302	exon8	c.A883C	p.K295Q	.
Columbia	21	34060695	T	C	rs764219821:T:C	0.0005291	0	intronic	intronic	NM_203446				NM_001160302				.
Columbia	21	34060726	C	T	rs116477798:C:T	0.0005291	0	intronic	intronic	NM_203446				NM_001160302				.
Columbia	21	34066601	T	C	21:34066601:T:C	0.0005291	0	exonic	synonymous_SNV	NM_203446	exon6	c.A843G	p.S281S	NM_001160302	exon6	c.A726G	p.S242S	.
Columbia	21	34067360	T	C	rs187016397:T:C	0.0005291	0.002004	intronic	intronic	NM_203446				NM_001160302				Benign
Columbia	21	34067441	G	A	rs756965178:G:A	0.0005291	0	exonic	stopgain	NM_203446	exon5	c.C748T	p.R250X	NM_001160302	exon5	c.C631T	p.R211X	.
Columbia	21	34067499	T	C	rs61756694:T:C	0.004767	0.002008	exonic	synonymous_SNV	NM_203446	exon5	c.A690G	p.T230T	NM_001160302	exon5	c.A573G	p.T191T	Benign
Columbia	21	34099164	G	A	rs61755328:G:A	0	0.001053	exonic	nonsynonymous_SNV	NM_203446	exon2	c.C160T	p.P54S	NM_001160302	exon2	c.C43T	p.P15S	Benign/Likely_benign
Columbia	21	34100160	C	G	rs563433409:C:G	0	0.00102	intronic	intronic	NM_203446				NM_001160302		c.-954G>C		.
Columbia	21	34100171	C	T	rs530503597:C:T	0.001086	0.002045	intronic	intronic	NM_203446				NM_001160302		c.-965G>A		.
Columbia	21	34100184	TG	T	rs567930167:TG:T	0	0.00102	intronic	intronic	NM_203446				NM_001160302		c.-979delC		.
Columbia	21	34100218	T	C	rs765094106:T:C	0.0005319	0	intronic	intronic	NM_203446				NM_001160302		c.-1012A>G		.
Columbia	21	34100228	A	C	rs112423827:A:C	0	0.001014	intronic	intronic	NM_203446				NM_001160302		c.-1022T>G		.
Columbia	21	34100245	C	T	21:34100245:C:T	0.0005429	0	intronic	intronic	NM_203446				NM_001160302		c.-1039G>A		.
Family ID	Chr	Position	Reference Allele	Mutant Allele	SNP	F_A	F_U	Detailed annotation of the variant (DA)	Location	transcript variant	exon	nucleotide change	protein change	transcript variant	exon	nucleotide change	protein change	ClinVar
Pavlov and Human brain	21	34003265	C	T	21:34003265:C:T	0.0009823	0	UTR3	intronic	NM_203446		c.*850G>A		NM_001160302		c.*850G>A		.
Pavlov and Human brain	21	34003267	G	T	21:34003267:G:T	0.0009785	0	UTR3	intronic	NM_203446		c.*848C>A		NM_001160302		c.*848C>A		.
Pavlov and Human brain	21	34003274	G	T	rs368381417:G:T	0.00102	0	UTR3	intronic	NM_203446		c.*841C>A		NM_001160302		c.*841C>A		.
Pavlov and Human brain	21	34003672	C	T	rs532034867:C:T	0	0.002427	UTR3	intronic	NM_203446		c.*443G>A		NM_001160302		c.*443G>A		.
Pavlov and Human brain	21	34003719	A	G	rs776168774:A:G	0	0.001211	UTR3	intronic	NM_203446		c.*396T>C		NM_001160302		c.*396T>C		.
Pavlov and Human brain	21	34007212	G	A	21:34007212:G:A	0.0009766	0	intronic	intronic	NM_203446				NM_001160302				.
Pavlov and Human brain	21	34011402	T	G	21:34011402:T:G	0.0009921	0	exonic	nonsynonymous_SNV	NM_203446	exon31	c.A3848C	p.Q1283P	NM_001160302	exon30	c.A3683C	p.Q1228P	.
Pavlov and Human brain	21	34011407	C	A	21:34011407:C:A	0.0009921	0	exonic	nonsynonymous_SNV	NM_203446	exon31	c.G3843T	p.K1281N	NM_001160302	exon30	c.G3678T	p.K1226N	.
Pavlov and Human brain	21	34011953	C	T	21:34011953:C:T	0	0.001208	intronic	intronic	NM_203446				NM_001160302				.
Pavlov and Human brain	21	34011954	T	C	21:34011954:T:C	0	0.001208	intronic	intronic	NM_203446				NM_001160302				.
Pavlov and Human brain	21	34011955	G	A	21:34011955:G:A	0	0.001208	intronic	intronic	NM_203446				NM_001160302				.
Pavlov and Human brain	21	34011959	C	A	21:34011959:C:A	0.0009766	0	intronic	intronic	NM_203446				NM_001160302				.
Pavlov and Human brain	21	34011986	G	A	rs1052497631:G:A	0.0009785	0	exonic_splicing	nonsynonymous_SNV	NM_203446	exon30	c.C3809T	p.S1270L	NM_001160302	exon29	c.C3644T	p.S1215L	Uncertain_significance
Pavlov and Human brain	21	34011995	G	T	21:34011995:G:T	0	0.001208	exonic	stopgain	NM_203446	exon30	c.C3800A	p.S1267X	NM_001160302	exon29	c.C3635A	p.S1212X	.
Pavlov and Human brain	21	34012006	T	A	21:34012006:T:A	0.0009766	0	exonic	nonsynonymous_SNV	NM_203446	exon30	c.A3789T	p.Q1263H	NM_001160302	exon29	c.A3624T	p.Q1208H	.
Pavlov and Human brain	21	34012029	C	A	21:34012029:C:A	0.0009766	0	exonic	stopgain	NM_203446	exon30	c.G3766T	p.G1256X	NM_001160302	exon29	c.G3601T	p.G1201X	.
Pavlov and Human brain	21	34012041	G	C	rs779662077:G:C	0.0009785	0	exonic	nonsynonymous_SNV	NM_203446	exon30	c.C3754G	p.R1252G	NM_001160302	exon29	c.C3589G	p.R1197G	.
Pavlov and Human brain	21	34012076	C	T	rs376836481:C:T	0.001953	0	exonic	nonsynonymous_SNV	NM_203446	exon30	c.G3719A	p.R1240H	NM_001160302	exon29	c.G3554A	p.R1185H	.
Pavlov and Human brain	21	34012088	G	A	rs145937537:G:A	0.00293	0.002415	exonic_splicing	nonsynonymous_SNV	NM_203446	exon30	c.C3707T	p.T1236M	NM_001160302	exon29	c.C3542T	p.T1181M	Conflicting_interpretations_of_pathogenicity
Pavlov and Human brain	21	34014172	G	T	21:34014172:G:T	0.0009804	0	intronic	intronic	NM_203446				NM_001160302				.
Pavlov and Human brain	21	34014243	G	A	rs748917955:G:A	0.0009785	0	exonic	nonsynonymous_SNV	NM_203446	exon29	c.C3668T	p.A1223V	NM_001160302	exon28	c.C3503T	p.A1168V	.
Pavlov and Human brain	21	34014255	T	G	21:34014255:T:G	0.000996	0.001217	exonic	nonsynonymous_SNV	NM_203446	exon29	c.A3656C	p.Q1219P	NM_001160302	exon28	c.A3491C	p.Q1164P	.
Pavlov and Human brain	21	34014425	G	A	21:34014425:G:A	0	0.001208	exonic	nonsynonymous_SNV	NM_203446	exon28	c.C3614T	p.T1205I	NM_001160302				.
Pavlov and Human brain	21	34014435	T	G	21:34014435:T:G	0	0.001208	exonic	nonsynonymous_SNV	NM_203446	exon28	c.A3604C	p.S1202R	NM_001160302				.
Pavlov and Human brain	21	34014443	G	A	21:34014443:G:A	0.0009785	0	exonic_splicing	nonsynonymous_SNV	NM_203446	exon28	c.C3596T	p.A1199V	NM_001160302				.
Pavlov and Human brain	21	34014460	GA	G	rs555916409:GA:G	0.0009823	0	intronic	intronic	NM_203446				NM_001160302				.
Pavlov and Human brain	21	34017307	C	T	21:34017307:C:T	0.0009766	0	exonic	nonsynonymous_SNV	NM_203446	exon26	c.G3518A	p.S1173N	NM_001160302				.
Pavlov and Human brain	21	34017927	T	C	rs1035457902:T:C	0	0.001217	intronic	intronic	NM_203446				NM_001160302				.
Pavlov and Human brain	21	34017964	G	T	rs780343466:G:T	0.001	0	exonic	nonsynonymous_SNV	NM_203446	exon25	c.C3500A	p.P1167Q	NM_001160302	exon25	c.C3383A	p.P1128Q	.
Pavlov and Human brain	21	34017973	C	A	21:34017973:C:A	0.001	0	exonic	nonsynonymous_SNV	NM_203446	exon25	c.G3491T	p.R1164I	NM_001160302	exon25	c.G3374T	p.R1125I	.
Pavlov and Human brain	21	34017978	T	C	rs368850131:T:C	0.001002	0.001222	exonic	synonymous_SNV	NM_203446	exon25	c.A3486G	p.P1162P	NM_001160302	exon25	c.A3369G	p.P1123P	Benign/Likely_benign
Pavlov and Human brain	21	34017979	G	T	21:34017979:G:T	0.001002	0	exonic	nonsynonymous_SNV	NM_203446	exon25	c.C3485A	p.P1162Q	NM_001160302	exon25	c.C3368A	p.P1123Q	.
Pavlov and Human brain	21	34017980	G	T	21:34017980:G:T	0.001014	0.001225	exonic	nonsynonymous_SNV	NM_203446	exon25	c.C3484A	p.P1162T	NM_001160302	exon25	c.C3367A	p.P1123T	.
Pavlov and Human brain	21	34017987	C	A	21:34017987:C:A	0	0.001225	exonic	synonymous_SNV	NM_203446	exon25	c.G3477T	p.P1159P	NM_001160302	exon25	c.G3360T	p.P1120P	.
Pavlov and Human brain	21	34018720	C	A	21:34018720:C:A	0	0.001208	exonic	nonsynonymous_SNV	NM_203446	exon24	c.G3347T	p.G1116V	NM_001160302	exon24	c.G3230T	p.G1077V	.
Pavlov and Human brain	21	34022508	T	C	21:34022508:T:C	0	0.002415	exonic	nonsynonymous_SNV	NM_203446	exon23	c.A3140G	p.D1047G	NM_001160302	exon23	c.A3023G	p.D1008G	.
Pavlov and Human brain	21	34022590	T	C	21:34022590:T:C	0.0009785	0	exonic	nonsynonymous_SNV	NM_203446	exon23	c.A3058G	p.M1020V	NM_001160302	exon23	c.A2941G	p.M981V	.
Pavlov and Human brain	21	34022622	C	G	rs537389515:C:G	0.0009785	0	exonic	nonsynonymous_SNV	NM_203446	exon23	c.G3026C	p.S1009T	NM_001160302	exon23	c.G2909C	p.S970T	.
Pavlov and Human brain	21	34022662	G	A	rs183558612:G:A	0.0009881	0	intronic_splicing	intronic	NM_203446	exon24	c.2992-6C>T		NM_001160302	exon24	c.2875-6C>T		.
Pavlov and Human brain	21	34025556	T	C	rs192534669:T:C	0.002935	0.001208	intronic	intronic	NM_203446				NM_001160302				.
Pavlov and Human brain	21	34029297	C	T	21:34029297:C:T	0.0009766	0	intronic	intronic	NM_203446				NM_001160302				.
Pavlov and Human brain	21	34037291	T	G	21:34037291:T:G	0.00497	0.004938	exonic	nonsynonymous_SNV	NM_203446	exon18	c.A2353C	p.I785L	NM_001160302	exon18	c.A2236C	p.I746L	.
Pavlov and Human brain	21	34037308	T	C	21:34037308:T:C	0	0.001208	exonic	nonsynonymous_SNV	NM_203446	exon18	c.A2336G	p.E779G	NM_001160302	exon18	c.A2219G	p.E740G	.
Pavlov and Human brain	21	34038278	A	G	rs147929290:A:G	0	0.001208	exonic	nonsynonymous_SNV	NM_203446	exon17	c.T2237C	p.I746T	NM_001160302	exon17	c.T2120C	p.I707T	Uncertain_significance
Pavlov and Human brain	21	34038384	C	T	21:34038384:C:T	0.0009766	0	exonic	nonsynonymous_SNV	NM_203446	exon17	c.G2131A	p.V711I	NM_001160302	exon17	c.G2014A	p.V672I	.
Pavlov and Human brain	21	34042555	C	A	21:34042555:C:A	0	0.001222	intronic	intronic	NM_203446				NM_001160302				.
Pavlov and Human brain	21	34042617	C	A	21:34042617:C:A	0	0.001217	exonic	stopgain	NM_203446	exon15	c.G1909T	p.G637X	NM_001160302	exon15	c.G1792T	p.G598X	.
Pavlov and Human brain	21	34042632	C	T	21:34042632:C:T	0.0009823	0	exonic	nonsynonymous_SNV	NM_203446	exon15	c.G1894A	p.V632I	NM_001160302	exon15	c.G1777A	p.V593I	.
Pavlov and Human brain	21	34045750	C	A	21:34045750:C:A	0.0009766	0	exonic	synonymous_SNV	NM_203446	exon14	c.G1743T	p.V581V	NM_001160302	exon14	c.G1626T	p.V542V	.
Pavlov and Human brain	21	34048669	T	C	rs533995497:T:C	0.0009766	0	intronic_splicing	intronic	NM_203446	exon14	c.1628-4A>G		NM_001160302				.
Pavlov and Human brain	21	34051049	C	A	21:34051049:C:A	0.000994	0	exonic	nonsynonymous_SNV	NM_203446	exon12	c.G1533T	p.K511N	NM_001160302	exon12	c.G1416T	p.K472N	.
Pavlov and Human brain	21	34053813	T	C	rs772361584:T:C	0	0.001208	exonic	nonsynonymous_SNV	NM_203446	exon11	c.A1463G	p.K488R	NM_001160302	exon11	c.A1346G	p.K449R	.
Pavlov and Human brain	21	34058110	G	A	21:34058110:G:A	0.0009766	0	exonic	stopgain	NM_203446	exon9	c.C1183T	p.Q395X	NM_001160302	exon9	c.C1066T	p.Q356X	.
Pavlov and Human brain	21	34058128	C	T	rs908759026:C:T	0	0.001208	exonic	nonsynonymous_SNV	NM_203446	exon9	c.G1165A	p.V389I	NM_001160302	exon9	c.G1048A	p.V350I	.
Pavlov and Human brain	21	34058131	T	C	rs202234473:T:C	0.003906	0.002415	exonic	nonsynonymous_SNV	NM_203446	exon9	c.A1162G	p.S388G	NM_001160302	exon9	c.A1045G	p.S349G	.
Pavlov and Human brain	21	34058265	T	G	rs143229035:T:G	0.004883	0.001208	intronic	intronic	NM_203446				NM_001160302				.
Pavlov and Human brain	21	34060646	C	A	21:34060646:C:A	0.0009804	0	exonic	nonsynonymous_SNV	NM_203446	exon7	c.G938T	p.G313V	NM_001160302	exon7	c.G821T	p.G274V	.
Pavlov and Human brain	21	34066609	C	A	21:34066609:C:A	0	0.001208	exonic	nonsynonymous_SNV	NM_203446	exon6	c.G835T	p.D279Y	NM_001160302	exon6	c.G718T	p.D240Y	.
Pavlov and Human brain	21	34066622	C	A	21:34066622:C:A	0	0.001211	intronic_splicing	intronic	NM_203446	exon7	c.823-1G>T		NM_001160302	exon7	c.706-1G>T		.
Pavlov and Human brain	21	34066625	C	T	21:34066625:C:T	0.0009804	0	intronic_splicing	intronic	NM_203446	exon7	c.823-4G>A		NM_001160302	exon7	c.706-4G>A		.
Pavlov and Human brain	21	34067360	T	C	rs187016397:T:C	0	0.001208	intronic	intronic	NM_203446				NM_001160302				Benign
Pavlov and Human brain	21	34067489	C	T	rs774367309:C:T	0.0009785	0	exonic	nonsynonymous_SNV	NM_203446	exon5	c.G700A	p.A234T		exon5	c.G583A	p.A195T	Uncertain significance
Pavlov and Human brain	21	34067499	T	C	rs61756694:T:C	0.009785	0.003623	exonic	synonymous_SNV	NM_203446	exon5	c.A690G	p.T230T	NM_001160302	exon5	c.A573G	p.T191T	Benign
Pavlov and Human brain	21	34072233	A	G	21:34072233:A:G	0.001022	0	exonic	nonsynonymous_SNV	NM_203446	exon4	c.T511C	p.W171R	NM_001160302	exon4	c.T394C	p.W132R	.
Pavlov and Human brain	21	34072253	G	T	21:34072253:G:T	0.00102	0	exonic	stopgain	NM_203446	exon4	c.C491A	p.S164X	NM_001160302	exon4	c.C374A	p.S125X	.
Pavlov and Human brain	21	34074241	T	C	rs376215770:T:C	0.0009766	0.002415	intronic	intronic	NM_203446				NM_001160302				.
Pavlov and Human brain	21	34074281	C	A	21:34074281:C:A	0.0009766	0	exonic	synonymous_SNV	NM_203446	exon3	c.G318T	p.R106R	NM_001160302	exon3	c.G201T	p.R67R	.
Pavlov and Human brain	21	34074341	C	T	21:34074341:C:T	0	0.001208	exonic	synonymous_SNV	NM_203446	exon3	c.G258A	p.E86E	NM_001160302	exon3	c.G141A	p.E47E	.
Pavlov and Human brain	21	34074361	CA	C	rs775005777:CA:C	0.0009785	0	intronic_splicing	intronic	NM_203446	exon4	c.242-5T>-		NM_001160302		c.125-5T>-		.
Pavlov and Human brain	21	34099201	C	T	rs61750221:C:T	0.00293	0.002427	exonic	synonymous_SNV	NM_203446	exon2	c.G123A	p.A41A	NM_001160302	exon2	c.G6A	p.A2A	Benign
Pavlov and Human brain	21	34100172	A	C	21:34100172:A:C	0	0.002433	intronic	intronic	NM_203446				NM_001160302		c.-966T>G		.
Pavlov and Human brain	21	34100198	C	A	21:34100198:C:A	0	0.001208	intronic	intronic	NM_203446				NM_001160302		c.-992G>T		.
Pavlov and Human brain	21	34100210	C	G	rs570105463:C:G	0	0.001208	intronic	intronic	NM_203446				NM_001160302		c.-1004G>C		.
Pavlov and Human brain	21	34100218	T	C	rs765094106:T:C	0.0009766	0	intronic	intronic	NM_203446				NM_001160302		c.-1012A>G		.
Pavlov and Human brain	21	34100235	C	A	21:34100235:C:A	0.0009804	0	intronic	intronic	NM_203446				NM_001160302		c.-1029G>T		.

## Sheet: S_table 4.SYNJ1_AMP_PD and UKBB
Rare SYNJ1 coding or functional variants for UKBB and AMP-PD cohorts
Cohort	CHR	BP	A1	A2	F_A	F_U	ExonicFunc.refGene	Type	transcript variant	exon	nucleotide change	protein change	CADD_raw	CADD_phred
AMP_PD	21	32628797	T	C	0.0008543	0.0007172					c.*3008G>A
AMP_PD	21	32629845	A	G	0.0006408	0.0001434					c.*1960C>T
AMP_PD	21	32630673	A	G	0.001068	0.001578					c.*1132C>T
AMP_PD	21	32630993	T	C	0.0002136	0					c.*812G>A
AMP_PD	21	32631077	A	G	0.0002136	0.0002869	nonsynonymous	SNV	NM_003895	exon32	c.C4757T	p.P1586L	-0.614	1.266
AMP_PD	21	32631253	T	C	0.0006408	0.0008606	synonymous	SNV	NM_003895	exon32	c.G4581A	p.E1527E	0.484	6.626
AMP_PD	21	32631527	C	A	0.0002136	0.0001434	nonsynonymous	SNV	NM_003895	exon32	c.T4307G	p.I1436S	1.011	9.129
AMP_PD	21	32631643	A	C	0.0002136	0.0002869	nonsynonymous	SNV	NM_003895	exon32	c.G4191T	p.L1397F	3.031	16.11
AMP_PD	21	32631801	T	C	0	0.0002869	nonsynonymous	SNV	NM_003895	exon32	c.G4033A	p.V1345I	1.015	9.146
AMP_PD	21	32638943	A	G	0.0002136	0	nonsynonymous	SNV	NM_203446	exon31	c.C3997T	p.H1333Y	3.885	19.75
AMP_PD	21	32639056	A	G	0.0008543	0	nonsynonymous	SNV	NM_203446	exon31	c.C3884T	p.P1295L	3.087	16.31
AMP_PD	21	32639059	A	G	0	0.0001434	nonsynonymous	SNV	NM_203446	exon31	c.C3881T	p.P1294L	0.69	7.687
AMP_PD	21	32639061	A	G	0.0006408	0	synonymous	SNV	NM_203446	exon31	c.C3879T	p.P1293P	-1.427	0.021
AMP_PD	21	32639070	C	A	0.0002136	0.0001434	synonymous	SNV	NM_203446	exon31	c.T3870G	p.S1290S	-1.343	0.03
AMP_PD	21	32639077	A	G	0.0006408	0.0002869	nonsynonymous	SNV	NM_203446	exon31	c.C3863T	p.P1288L	-0.899	0.44
AMP_PD	21	32639730	T	C	0	0.0001434	nonsynonymous	SNV	NM_203446	exon30	c.G3755A	p.R1252Q	4.87	27.9
AMP_PD	21	32639778	A	G	0.001068	0.002438	nonsynonymous	SNV	NM_203446	exon30	c.C3707T	p.T1236M	2.07	12.88
AMP_PD	21	32645668	C	T	0.001709	0.002151	synonymous	SNV	NM_203446	exon25	c.A3486G	p.P1162P	1.441	10.76
AMP_PD	21	32646501	C	G	0.0002136	0	nonsynonymous	SNV	NM_203446	exon24	c.C3256G	p.R1086G	2.255	13.5
AMP_PD	21	32650337	A	G	0.0002136	0.0001434	nonsynonymous	SNV	NM_203446	exon23	c.C3001T	p.R1001W	4.297	22.5
AMP_PD	21	32657057	T	G	0	0.0001434	nonsynonymous	SNV	NM_203446	exon20	c.C2642A	p.T881N	0.683	7.652
AMP_PD	21	32657831	T	C	0.001709	0.001291	synonymous	SNV	NM_203446	exon19	c.G2463A	p.P821P	.	.
AMP_PD	21	32664915	C	G	0.0002136	0.0002869	nonsynonymous	SNV	NM_203446	exon18	c.C2419G	p.Q807E	1.866	12.2
AMP_PD	21	32664963	A	C	0.0002136	0.0001434	nonsynonymous	SNV	NM_203446	exon18	c.G2371T	p.D791Y	4.905	28.3
AMP_PD	21	32665012	A	G	0	0.0001434	synonymous	SNV	NM_203446	exon18	c.C2322T	p.I774I	.	.
AMP_PD	21	32665045	G	A	0.0002136	0.0001434	synonymous	SNV	NM_203446	exon18	c.T2289C	p.Y763Y	.	.
AMP_PD	21	32665968	G	A	0.001709	0.001434	nonsynonymous	SNV	NM_203446	exon17	c.T2237C	p.I746T	4.611	25.2
AMP_PD	21	32673463	T	C	0	0.0004303	nonsynonymous	SNV	NM_203446	exon14	c.G1720A	p.V574I	1.653	11.49
AMP_PD	21	32673511	C	T	0.0002136	0.0001434	nonsynonymous	SNV	NM_203446	exon14	c.A1672G	p.S558G	2.033	12.76
AMP_PD	21	32673512	G	C	0	0.0001434	nonsynonymous	SNV	NM_203446	exon14	c.G1671C	p.K557N	3.247	16.89
AMP_PD	21	32685821	C	T	0.0008543	0.001004	nonsynonymous	SNV	NM_203446	exon9	c.A1162G	p.S388G	2.736	15.11
AMP_PD	21	32685836	T	C	0.0002136	0	nonsynonymous	SNV	NM_203446	exon9	c.G1147A	p.A383T	1.623	11.38
AMP_PD	21	32687017	C	T	0.0008543	0.0005737	synonymous	SNV	NM_203446	exon8	c.A1026G	p.G342G	.	.
AMP_PD	21	32695161	A	C	0	0.0001434	nonsynonymous	SNV	NM_203446	exon5	c.G718T	p.A240S	5.493	35
AMP_PD	21	32695189	C	T	0.005553	0.006454	synonymous	SNV	NM_203446	exon5	c.A690G	p.T230T	.	.
AMP_PD	21	32699896	G	A	0	0.0001434	synonymous	SNV	NM_203446	exon4	c.T538C	p.L180L	.	.
AMP_PD	21	32699966	C	T	0	0.0001434	synonymous	SNV	NM_203446	exon4	c.A468G	p.S156S	.	.
AMP_PD	21	32699974	A	G	0	0.0001434	nonsynonymous	SNV	NM_203446	exon4	c.C460T	p.R154C	4.609	25.2
AMP_PD	21	32726803	C	G	0.0002136	0	synonymous	SNV	NM_203446	exon2	c.C210G	p.L70L	.	.
AMP_PD	21	32726853	A	G	0	0.0001434	nonsynonymous	SNV	NM_203446	exon2	c.C160T	p.P54S	4.049	20.8
AMP_PD	21	32726890	T	C	0.009184	0.008606	synonymous	SNV	NM_203446	exon2	c.G123A	p.A41A	.	.
AMP_PD	21	32727917	C	A	0	0.0002869			.		c.-1022T>G		.
Cohort	CHR	BP	A1	A2	F_A	F_U	ExonicFunc.refGene	Type	transcript variant	ExonicFunc.refGene	nucleotide change	protein change	CADD_raw	CADD_phred
UKBB	21	32630944	T	C	0	8.248e-06	UTR3	.	NM_003895		c.*51A>G		.	.
UKBB	21	32630945	T	G	0	8.24e-05	UTR3	.	NM_003895		c.*50A>C		.	.
UKBB	21	32630968	G	A	0	8.022e-06	UTR3	.	NM_003895		c.*27C>T		.	.
UKBB	21	32630987	G	A	0.0001756	8.008e-06	UTR3	.	NM_003895		c.*8C>T		.	.
UKBB	21	32630998	T	A	0	8.006e-06	nonsynonymous	SNV	NM_003895	exon32	c.A4836T	p.R1612S	3.319	17.16
UKBB	21	32631007	A	G	0	8.006e-06	synonymous	SNV	NM_003895	exon32	c.T4827C	p.F1609F	-0.153	3.255
UKBB	21	32631044	G	A	0	3.203e-05	nonsynonymous	SNV	NM_003895	exon32	c.C4790T	p.T1597M	2.985	15.95
UKBB	21	32631077	G	A	0.0001756	8.807e-05	nonsynonymous	SNV	NM_003895	exon32	c.C4757T	p.P1586L	-0.614	1.266
UKBB	21	32631098	G	A	0	8.006e-06	nonsynonymous	SNV	NM_003895	exon32	c.C4736T	p.P1579L	3.952	20.2
UKBB	21	32631167	G	A	0	1.601e-05	nonsynonymous	SNV	NM_003895	exon32	c.C4667T	p.T1556I	2.284	13.6
UKBB	21	32631179	C	T	0.0003511	6.405e-05	nonsynonymous	SNV	NM_003895	exon32	c.G4655A	p.G1552D	1.04	9.247
UKBB	21	32631284	G	A	0	8.006e-06	nonsynonymous	SNV	NM_003895	exon32	c.C4550T	p.P1517L	3.707	18.83
UKBB	21	32631324	A	G	0	8.006e-06	nonsynonymous	SNV	NM_003895	exon32	c.T4510C	p.F1504L	3.741	19
UKBB	21	32631566	T	A	0	8.006e-06	nonsynonymous	SNV	NM_003895	exon32	c.A4268T	p.Q1423L	1.395	10.6
UKBB	21	32631573	G	A	0	3.203e-05	nonsynonymous	SNV	NM_003895	exon32	c.C4261T	p.R1421W	3.275	17
UKBB	21	32631599	A	G	0	8.006e-06	nonsynonymous	SNV	NM_003895	exon32	c.T4235C	p.M1412T	2.956	15.86
UKBB	21	32631632	G	A	0	8.006e-06	nonsynonymous	SNV	NM_003895	exon32	c.C4202T	p.T1401M	2.562	14.53
UKBB	21	32631666	C	T	0	8.006e-06	nonsynonymous	SNV	NM_003895	exon32	c.G4168A	p.D1390N	0.941	8.835
UKBB	21	32631696	A	G	0	1.601e-05	nonsynonymous	SNV	NM_003895	exon32	c.T4138C	p.S1380P	2.18	13.25
UKBB	21	32631706	C	G	0	8.006e-06	nonsynonymous	SNV	NM_003895	exon32	c.G4128C	p.K1376N	4.292	22.5
UKBB	21	32631753	T	C	0	8.006e-06	nonsynonymous	SNV	NM_003895	exon32	c.A4081G	p.I1361V	0.407	6.21
UKBB	21	32631776	C	T	0	4.804e-05	nonsynonymous	SNV	NM_003895	exon32	c.G4058A	p.G1353D	1.191	9.84
UKBB	21	32631796	T	C	0	1.601e-05	synonymous	SNV	NM_003895	exon32	c.A4038G	p.K1346K	.	.
UKBB	21	32631798	T	C	0	8.006e-06	nonsynonymous	SNV	NM_003895	exon32	c.A4036G	p.K1346E	3.53	18.02
UKBB	21	32631801	C	T	0	8.808e-05	nonsynonymous	SNV	NM_003895	exon32	c.G4033A	p.V1345I	1.015	9.146
UKBB	21	32638907	C	T	0	8.008e-06	splicing	.	NM_003895	exon31	c.4032+1G>A		1.903	12.32
UKBB	21	32639007	-	GGCATAGGTGCT	0	2.402e-05	nonframeshift	insertion	NM_203446	exon31	c.3815_3816insAGCACCTATGCC	p.P1272_Q1273insAPMP	.	.
UKBB	21	32639008	G	A	0	8.006e-06	nonsynonymous	SNV	NM_203446	exon31	c.C3815T	p.P1272L	2.916	15.72
UKBB	21	32639012	T	C	0	0.0001041	nonsynonymous	SNV	NM_203446	exon31	c.A3811G	p.M1271V	0.753	7.988
UKBB	21	32639015	G	A	0	1.601e-05	nonsynonymous	SNV	NM_203446	exon31	c.C3808T	p.P1270S	1.589	11.27
UKBB	21	32639026	G	C	0	8.006e-06	nonsynonymous	SNV	NM_203446	exon31	c.C3797G	p.P1266R	4.027	20.7
UKBB	21	32639056	G	A	0.0003511	0.0002082	nonsynonymous	SNV	NM_203446	exon31	c.C3767T	p.P1256L	3.087	16.31
UKBB	21	32639080	G	C	0	6.405e-05	nonsynonymous	SNV	NM_203446	exon31	c.C3743G	p.P1248R	2.283	13.59
UKBB	21	32639120	T	C	0	8.006e-06	nonsynonymous	SNV	NM_203446	exon31	c.A3703G	p.T1235A	-1.222	0.062
UKBB	21	32639688	G	C	0	8.007e-06	nonsynonymous	SNV	NM_203446	exon30	c.C3680G	p.T1227R	3.217	16.78
UKBB	21	32639730	C	T	0.0001756	0.0001361	nonsynonymous	SNV	NM_203446	exon30	c.G3638A	p.R1213Q	4.87	27.9
UKBB	21	32639732	C	T	0.0001756	2.402e-05	synonymous	SNV	NM_203446	exon30	c.G3636A	p.A1212A	0.343	5.859
UKBB	21	32639734	C	T	0.0001756	8.006e-06	nonsynonymous	SNV	NM_203446	exon30	c.G3634A	p.A1212T	4.532	24.4
UKBB	21	32639737	G	A	0	8.006e-06	nonsynonymous	SNV	NM_203446	exon30	c.C3631T	p.H1211Y	2.464	14.2
UKBB	21	32639766	C	T	0.0001756	9.609e-05	nonsynonymous	SNV	NM_203446	exon30	c.G3602A	p.R1201H	4.89	28.1
UKBB	21	32639773	G	A	0	8.01e-06	nonsynonymous	SNV	NM_203446	exon30	c.C3595T	p.P1199S	4.954	28.8
UKBB	21	32639778	G	A	0.002284	0.00211	nonsynonymous	SNV	NM_203446	exon30	c.C3590T	p.T1197M	2.07	12.88
UKBB	21	32639779	T	C	0	2.404e-05	nonsynonymous	SNV	NM_203446	exon30	c.A3589G	p.T1197A	2.845	15.48
UKBB	21	32641896	C	T	0	8.01e-06	synonymous	SNV	NM_203446	exon29	c.G3588A	p.P1196P	2.32	13.72
UKBB	21	32641908	A	G	0	1.602e-05	synonymous	SNV	NM_203446	exon29	c.T3576C	p.S1192S	0.518	6.806
UKBB	21	32641930	C	T	0	8.006e-06	nonsynonymous	SNV	NM_203446	exon29	c.G3554A	p.G1185D	3.383	17.41
UKBB	21	32641947	A	C	0	1.601e-05	synonymous	SNV	NM_203446	exon29	c.T3537G	p.P1179P	1.319	10.32
UKBB	21	32641949	G	A	0	8.006e-06	nonsynonymous	SNV	NM_203446	exon29	c.C3535T	p.P1179S	3.341	17.25
UKBB	21	32641964	G	A	0	3.203e-05	nonsynonymous	SNV	NM_203446	exon29	c.C3520T	p.R1174C	3.724	18.91
UKBB	21	32642113	T	C	0	1.601e-05	nonsynonymous	SNV	NM_203446	exon28	c.A3499G	p.T1167A	0.793	8.179
UKBB	21	32642115	G	A	0	8.006e-06	nonsynonymous	SNV	NM_203446	exon28	c.C3497T	p.T1166I	2.073	12.89
UKBB	21	32642129	G	A	0	8.006e-06	synonymous	SNV	NM_203446	exon28	c.C3483T	p.P1161P	0.964	8.932
UKBB	21	32643413	C	T	0	4.004e-05	nonsynonymous	SNV	NM_203446	exon27	c.G3475A	p.E1159K	3.616	18.4
UKBB	21	32643448	G	A	0	8.009e-06	nonsynonymous	SNV	NM_203446	exon27	c.C3440T	p.A1147V	3.233	16.84
UKBB	21	32643449	C	A	0	8.009e-06	nonsynonymous	SNV	NM_203446	exon27	c.G3439T	p.A1147S	3.325	17.18
UKBB	21	32643453	A	G	0	6.407e-05	synonymous	SNV	NM_203446	exon27	c.T3435C	p.I1145I	.	.
UKBB	21	32643454	A	G	0	8.009e-06	nonsynonymous	SNV	NM_203446	exon27	c.T3434C	p.I1145T	-0.972	0.304
UKBB	21	32644967	C	T	0	8.007e-06	splicing	.	NM_203446	exon26	c.3430+1G>A		4.405	23.3
UKBB	21	32644986	T	C	0	4.003e-05	nonsynonymous	SNV	NM_203446	exon26	c.A3412G	p.T1138A	-0.192	3.065
UKBB	21	32644995	G	A	0.0003511	0.0001681	nonsynonymous	SNV	NM_203446	exon26	c.C3403T	p.P1135S	3.973	20.3
UKBB	21	32645651	G	A	0	8.006e-06	nonsynonymous	SNV	NM_203446	exon25	c.C3386T	p.P1129L	4.099	21.1
UKBB	21	32645659	A	T	0	3.203e-05	synonymous	SNV	NM_203446	exon25	c.T3378A	p.P1126P	1.455	10.81
UKBB	21	32645680	G	A	0	8.006e-06	synonymous	SNV	NM_203446	exon25	c.C3357T	p.R1119R	0.005	4.039
UKBB	21	32645691	G	T	0	8.006e-06	nonsynonymous	SNV	NM_203446	exon25	c.C3346A	p.P1116T	2.632	14.76
UKBB	21	32645700	G	A	0	2.402e-05	nonsynonymous	SNV	NM_203446	exon25	c.C3337T	p.P1113S	2.816	15.38
UKBB	21	32645704	G	C	0	8.006e-06	synonymous	SNV	NM_203446	exon25	c.C3333G	p.P1111P	-0.464	1.857
UKBB	21	32645717	C	T	0	8.006e-06	nonsynonymous	SNV	NM_203446	exon25	c.G3320A	p.R1107Q	3.752	19.05
UKBB	21	32645743	G	A	0.0001756	0	synonymous	SNV	NM_203446	exon25	c.C3294T	p.D1098D	.	.
UKBB	21	32646431	C	T	0	2.402e-05	nonsynonymous	SNV	NM_203446	exon24	c.G3209A	p.R1070Q	4.748	26.5
UKBB	21	32646438	G	C	0	8.006e-06	nonsynonymous	SNV	NM_203446	exon24	c.C3202G	p.P1068A	4.485	24
UKBB	21	32646452	G	C	0	8.006e-06	nonsynonymous	SNV	NM_203446	exon24	c.C3188G	p.S1063C	3.373	17.37
UKBB	21	32646461	G	C	0	8.006e-06	nonsynonymous	SNV	NM_203446	exon24	c.C3179G	p.P1060R	2.96	15.87
UKBB	21	32646470	G	A	0	8.006e-06	nonsynonymous	SNV	NM_203446	exon24	c.C3170T	p.S1057L	2.941	15.8
UKBB	21	32646501	G	C	0.0001756	0.0002162	nonsynonymous	SNV	NM_203446	exon24	c.C3139G	p.R1047G	2.255	13.5
UKBB	21	32646518	G	C	0	1.601e-05	nonsynonymous	SNV	NM_203446	exon24	c.C3122G	p.S1041C	4.201	21.8
UKBB	21	32646531	C	T	0	8.006e-06	nonsynonymous	SNV	NM_203446	exon24	c.G3109A	p.G1037S	3.012	16.05
UKBB	21	32646543	A	G	0	8.006e-06	nonsynonymous	SNV	NM_203446	exon24	c.T3097C	p.S1033P	1.971	12.55
UKBB	21	32650192	T	G	0.0001756	8.006e-06	nonsynonymous	SNV	NM_203446	exon23	c.A3029C	p.D1010A	2.682	14.93
UKBB	21	32650209	C	T	0	8.006e-06	synonymous	SNV	NM_203446	exon23	c.G3012A	p.E1004E	.	.
UKBB	21	32650230	G	A	0	1.601e-05	synonymous	SNV	NM_203446	exon23	c.C2991T	p.T997T	.	.
UKBB	21	32650248	T	C	0	8.007e-06	synonymous	SNV	NM_203446	exon23	c.A2973G	p.P991P	.	.
UKBB	21	32650277	T	G	0	8.006e-06	nonsynonymous	SNV	NM_203446	exon23	c.A2944C	p.S982R	2.8	15.32
UKBB	21	32650278	C	A	0	5.604e-05	nonsynonymous	SNV	NM_203446	exon23	c.G2943T	p.M981I	0.42	6.279
UKBB	21	32650298	T	C	0	8.006e-06	nonsynonymous	SNV	NM_203446	exon23	c.A2923G	p.K975E	2.495	14.3
UKBB	21	32650306	T	A	0	8.006e-06	nonsynonymous	SNV	NM_203446	exon23	c.A2915T	p.D972V	4.444	23.7
UKBB	21	32650327	G	A	0	8.007e-06	nonsynonymous	SNV	NM_203446	exon23	c.C2894T	p.T965I	2.584	14.6
UKBB	21	32650334	T	G	0	8.007e-06	nonsynonymous	SNV	NM_203446	exon23	c.A2887C	p.T963P	2.896	15.65
UKBB	21	32650336	C	T	0	8.008e-06	nonsynonymous	SNV	NM_203446	exon23	c.G2885A	p.R962Q	2.957	15.86
UKBB	21	32650337	G	A	0	2.402e-05	nonsynonymous	SNV	NM_203446	exon23	c.C2884T	p.R962W	4.297	22.5
UKBB	21	32650339	T	C	0.0001757	2.402e-05	nonsynonymous	SNV	NM_203446	exon23	c.A2882G	p.N961S	2.322	13.72
UKBB	21	32650348	T	C	0	8.009e-06	splicing	.	NM_203446	exon23	c.2875-2A>G		3.274	16.99
UKBB	21	32653297	A	G	0	8.018e-06	synonymous	SNV	NM_203446	exon22	c.T2865C	p.N955N	.	.
UKBB	21	32653298	T	C	0	8.015e-06	nonsynonymous	SNV	NM_203446	exon22	c.A2864G	p.N955S	1.989	12.61
UKBB	21	32653305	T	C	0	8.011e-06	nonsynonymous	SNV	NM_203446	exon22	c.A2857G	p.S953G	2.539	14.45
UKBB	21	32653348	C	T	0	2.405e-05	nonsynonymous	SNV	NM_203446	exon22	c.G2814A	p.M938I	3.758	19.08
UKBB	21	32653364	A	G	0	2.418e-05	nonsynonymous	SNV	NM_203446	exon22	c.T2798C	p.F933S	4.751	26.6
UKBB	21	32656696	A	G	0	8.008e-06	nonsynonymous	SNV	NM_203446	exon21	c.T2786C	p.I929T	2.061	12.85
UKBB	21	32656697	T	C	0	1.601e-05	nonsynonymous	SNV	NM_203446	exon21	c.A2785G	p.I929V	1.16	9.723
UKBB	21	32656722	C	G	0	8.006e-06	nonsynonymous	SNV	NM_203446	exon21	c.G2760C	p.Q920H	1.935	12.43
UKBB	21	32656795	A	G	0	8.007e-06	nonsynonymous	SNV	NM_203446	exon21	c.T2687C	p.V896A	3.197	16.7
UKBB	21	32656853	C	T	0	2.402e-05	nonsynonymous	SNV	NM_203446	exon21	c.G2629A	p.E877K	0.83	8.348
UKBB	21	32656865	C	T	0	1.601e-05	nonsynonymous	SNV	NM_203446	exon21	c.G2617A	p.V873I	2.937	15.79
UKBB	21	32656897	A	G	0	8.006e-06	nonsynonymous	SNV	NM_203446	exon21	c.T2585C	p.V862A	4.929	28.5
UKBB	21	32657015	G	T	0	1.602e-05	nonsynonymous	SNV	NM_203446	exon20	c.C2567A	p.T856N	4.309	22.6
UKBB	21	32657016	T	G	0	1.601e-05	nonsynonymous	SNV	NM_203446	exon20	c.A2566C	p.T856P	4.499	24.1
UKBB	21	32657058	T	C	0.0005267	0.0001761	nonsynonymous	SNV	NM_203446	exon20	c.A2524G	p.T842A	3.628	18.46
UKBB	21	32657744	T	C	0	8.006e-06	synonymous	SNV	NM_203446	exon19	c.A2433G	p.R811R	.	.
UKBB	21	32657758	G	A	0	1.601e-05	nonsynonymous	SNV	NM_203446	exon19	c.C2419T	p.R807C	5.302	34
UKBB	21	32657779	G	A	0	8.006e-06	nonsynonymous	SNV	NM_203446	exon19	c.C2398T	p.R800C	5.245	33
UKBB	21	32657786	T	C	0	8.006e-06	synonymous	SNV	NM_203446	exon19	c.A2391G	p.E797E	.	.
UKBB	21	32657805	T	C	0	8.006e-06	nonsynonymous	SNV	NM_203446	exon19	c.A2372G	p.D791G	3.801	19.3
UKBB	21	32657825	A	G	0	3.203e-05	synonymous	SNV	NM_203446	exon19	c.T2352C	p.Y784Y	.	.
UKBB	21	32657831	C	T	0.001931	0.001385	synonymous	SNV	NM_203446	exon19	c.G2346A	p.P782P	.	.
UKBB	21	32657845	C	T	0	1.601e-05	nonsynonymous	SNV	NM_203446	exon19	c.G2332A	p.V778I	-0.028	3.87
UKBB	21	32664922	A	G	0	1.601e-05	synonymous	SNV	NM_203446	exon18	c.T2295C	p.N765N	.	.
UKBB	21	32664923	T	C	0	8.006e-06	nonsynonymous	SNV	NM_203446	exon18	c.A2294G	p.N765S	1.611	11.35
UKBB	21	32664953	A	G	0	1.601e-05	nonsynonymous	SNV	NM_203446	exon18	c.T2264C	p.I755T	2.568	14.55
UKBB	21	32664963	C	A	0.0005267	0.0008007	nonsynonymous	SNV	NM_203446	exon18	c.G2254T	p.D752Y	4.905	28.3
UKBB	21	32664991	A	T	0	8.006e-06	synonymous	SNV	NM_203446	exon18	c.T2226A	p.V742V	.	.
UKBB	21	32664994	T	C	0	8.007e-06	synonymous	SNV	NM_203446	exon18	c.A2223G	p.E741E	.	.
UKBB	21	32665000	G	A	0	1.601e-05	synonymous	SNV	NM_203446	exon18	c.C2217T	p.N739N	.	.
UKBB	21	32665011	C	T	0	8.006e-06	nonsynonymous	SNV	NM_203446	exon18	c.G2206A	p.D736N	4.355	22.9
UKBB	21	32665012	G	A	0.0001756	5.605e-05	synonymous	SNV	NM_203446	exon18	c.C2205T	p.I735I	.	.
UKBB	21	32665022	T	C	0	8.006e-06	nonsynonymous	SNV	NM_203446	exon18	c.A2195G	p.N732S	4.936	28.6
UKBB	21	32665034	C	T	0.0001756	0	nonsynonymous	SNV	NM_203446	exon18	c.G2183A	p.C728Y	4.932	28.6
UKBB	21	32665045	A	G	0.0001756	9.608e-05	synonymous	SNV	NM_203446	exon18	c.T2172C	p.Y724Y	.	.
UKBB	21	32665046	T	C	0	0.0001041	nonsynonymous	SNV	NM_203446	exon18	c.A2171G	p.Y724C	4.616	25.2
UKBB	21	32665051	A	C	0	8.006e-06	nonsynonymous	SNV	NM_203446	exon18	c.T2166G	p.H722Q	4.089	21
UKBB	21	32665064	A	G	0	8.007e-06	nonsynonymous	SNV	NM_203446	exon18	c.T2153C	p.M718T	0.022	4.129
UKBB	21	32665957	A	G	0	1.601e-05	synonymous	SNV	NM_203446	exon17	c.T2131C	p.L711L	.	.
UKBB	21	32665962	C	T	0	1.601e-05	nonsynonymous	SNV	NM_203446	exon17	c.G2126A	p.R709Q	4.593	25
UKBB	21	32665968	A	G	0.001931	0.001545	nonsynonymous	SNV	NM_203446	exon17	c.T2120C	p.I707T	4.611	25.2
UKBB	21	32665998	A	G	0.0001756	0.0001681	nonsynonymous	SNV	NM_203446	exon17	c.T2090C	p.V697A	4.888	28.1
UKBB	21	32666033	G	A	0	1.601e-05	synonymous	SNV	NM_203446	exon17	c.C2055T	p.F685F	.	.
UKBB	21	32666063	T	C	0	3.203e-05	synonymous	SNV	NM_203446	exon17	c.A2025G	p.R675R	.	.
UKBB	21	32666092	T	C	0	1.601e-05	nonsynonymous	SNV	NM_203446	exon17	c.A1996G	p.T666A	3.643	18.52
UKBB	21	32666124	A	G	0	8.006e-06	nonsynonymous	SNV	NM_203446	exon17	c.T1964C	p.V655A	5.101	31
UKBB	21	32666471	C	T	0	8.006e-06	synonymous	SNV	NM_203446	exon16	c.G1914A	p.L638L	.	.
UKBB	21	32666529	A	G	0	8.006e-06	nonsynonymous	SNV	NM_203446	exon16	c.T1856C	p.I619T	4.879	28
UKBB	21	32670355	T	C	0.0001756	3.203e-05	nonsynonymous	SNV	NM_203446	exon15	c.A1744G	p.T582A	-0.264	2.734
UKBB	21	32673368	G	C	0	1.601e-05	synonymous	SNV	NM_203446	exon14	c.C1698G	p.P566P	.	.
UKBB	21	32673396	G	A	0	1.601e-05	nonsynonymous	SNV	NM_203446	exon14	c.C1670T	p.T557I	5.072	31
UKBB	21	32673411	G	A	0	8.006e-06	nonsynonymous	SNV	NM_203446	exon14	c.C1655T	p.A552V	4.003	20.5
UKBB	21	32673455	G	A	0	1.601e-05	synonymous	SNV	NM_203446	exon14	c.C1611T	p.V537V	.	.
UKBB	21	32673458	A	C	0	8.006e-06	nonsynonymous	SNV	NM_203446	exon14	c.T1608G	p.C536W	3.129	16.46
UKBB	21	32673463	C	T	0.0005267	0.0002242	nonsynonymous	SNV	NM_203446	exon14	c.G1603A	p.V535I	1.653	11.49
UKBB	21	32673465	C	T	0	8.006e-05	nonsynonymous	SNV	NM_203446	exon14	c.G1601A	p.R534Q	5.307	34
UKBB	21	32673467	A	C	0	8.006e-06	nonsynonymous	SNV	NM_203446	exon14	c.T1599G	p.I533M	3.619	18.41
UKBB	21	32673485	A	G	0	8.006e-06	synonymous	SNV	NM_203446	exon14	c.T1581C	p.Y527Y	.	.
UKBB	21	32673500	C	T	0	8.006e-06	synonymous	SNV	NM_203446	exon14	c.G1566A	p.E522E	.	.
UKBB	21	32673511	T	C	0	8.006e-05	nonsynonymous	SNV	NM_203446	exon14	c.A1555G	p.S519G	2.033	12.76
UKBB	21	32673512	C	G	0	4.004e-05	nonsynonymous	SNV	NM_203446	exon14	c.G1554C	p.K518N	3.247	16.89
UKBB	21	32673520	C	T	0	8.008e-06	nonsynonymous	SNV	NM_203446	exon14	c.G1546A	p.V516I	1.108	9.52
UKBB	21	32673523	T	C	0	8.007e-06	nonsynonymous	SNV	NM_203446	exon14	c.A1543G	p.K515E	3.297	17.08
UKBB	21	32673530	T	C	0	1.602e-05	synonymous	SNV	NM_203446	exon14	c.A1536G	p.A512A	.	.
UKBB	21	32678647	C	T	0	1.601e-05	nonsynonymous	SNV	NM_203446	exon12	c.G1508A	p.R503H	1.586	11.26
UKBB	21	32678689	A	G	0	8.006e-06	nonsynonymous	SNV	NM_203446	exon12	c.T1466C	p.L489S	3.568	18.19
UKBB	21	32678728	A	G	0	1.601e-05	nonsynonymous	SNV	NM_203446	exon12	c.T1427C	p.I476T	4.651	25.6
UKBB	21	32678729	T	C	0	1.601e-05	nonsynonymous	SNV	NM_203446	exon12	c.A1426G	p.I476V	4.343	22.8
UKBB	21	32678753	A	C	0	6.405e-05	nonsynonymous	SNV	NM_203446	exon12	c.T1402G	p.F468V	4.925	28.5
UKBB	21	32681534	T	C	0	3.203e-05	nonsynonymous	SNV	NM_203446	exon11	c.A1315G	p.I439V	2.945	15.82
UKBB	21	32681538	A	G	0	8.006e-06	synonymous	SNV	NM_203446	exon11	c.T1311C	p.S437S	.	.
UKBB	21	32681574	A	C	0	8.006e-06	nonsynonymous	SNV	NM_203446	exon11	c.T1275G	p.F425L	4.216	21.9
UKBB	21	32681590	C	T	0.0001756	0	nonsynonymous	SNV	NM_203446	exon11	c.G1259A	p.R420H	5.579	35
UKBB	21	32684040	C	G	0	8.008e-06	nonsynonymous	SNV	NM_203446	exon10	c.G1198C	p.E400Q	4.7	26.1
UKBB	21	32684056	C	T	0	1.601e-05	synonymous	SNV	NM_203446	exon10	c.G1182A	p.Q394Q	.	.
UKBB	21	32684099	C	T	0	8.006e-06	nonsynonymous	SNV	NM_203446	exon10	c.G1139A	p.R380Q	5.873	36
UKBB	21	32684109	C	T	0	8.007e-06	nonsynonymous	SNV	NM_203446	exon10	c.G1129A	p.G377S	5.672	36
UKBB	21	32684112	T	G	0	2.402e-05	nonsynonymous	SNV	NM_203446	exon10	c.A1126C	p.S376R	2.739	15.12
UKBB	21	32685760	C	T	0	0.0001441	nonsynonymous	SNV	NM_203446	exon9	c.G1106A	p.S369N	-0.814	0.64
UKBB	21	32685764	C	T	0	8.008e-06	nonsynonymous	SNV	NM_203446	exon9	c.G1102A	p.G368R	4.378	23.1
UKBB	21	32685775	A	G	0	8.007e-06	nonsynonymous	SNV	NM_203446	exon9	c.T1091C	p.F364S	4.188	21.7
UKBB	21	32685782	C	T	0	8.007e-06	nonsynonymous	SNV	NM_203446	exon9	c.G1084A	p.G362R	4.995	29.3
UKBB	21	32685791	G	C	0	8.007e-06	nonsynonymous	SNV	NM_203446	exon9	c.C1075G	p.L359V	1.089	9.445
UKBB	21	32685823	T	C	0	8.007e-06	nonsynonymous	SNV	NM_203446	exon9	c.A1043G	p.H348R	2.543	14.46
UKBB	21	32685836	C	T	0.0001756	4.804e-05	nonsynonymous	SNV	NM_203446	exon9	c.G1030A	p.A344T	1.623	11.38
UKBB	21	32685845	C	T	0	8.007e-06	nonsynonymous	SNV	NM_203446	exon9	c.G1021A	p.G341R	5.136	32
UKBB	21	32685864	G	A	0	1.601e-05	synonymous	SNV	NM_203446	exon9	c.C1002T	p.D334D	.	.
UKBB	21	32685878	T	A	0.0001756	8.006e-06	nonsynonymous	SNV	NM_203446	exon9	c.A988T	p.M330L	4.585	24.9
UKBB	21	32685914	G	T	0	2.402e-05	nonsynonymous	SNV	NM_203446	exon9	c.C952A	p.H318N	4.469	23.9
UKBB	21	32685917	T	A	0	2.402e-05	nonsynonymous	SNV	NM_203446	exon9	c.A949T	p.S317C	4.879	28
UKBB	21	32687011	C	T	0	8.135e-06	synonymous	SNV	NM_203446	exon8	c.G915A	p.K305K	.	.
UKBB	21	32687017	T	C	0.000177	0.0002114	synonymous	SNV	NM_203446	exon8	c.A909G	p.G303G	.	.
UKBB	21	32687025	A	T	0	1.629e-05	nonsynonymous	SNV	NM_203446	exon8	c.T901A	p.L301M	3.644	18.53
UKBB	21	32687037	T	C	0	7.379e-05	nonsynonymous	SNV	NM_203446	exon8	c.A889G	p.I297V	-0.275	2.685
UKBB	21	32687041	T	C	0	8.192e-06	synonymous	SNV	NM_203446	exon8	c.A885G	p.K295K	.	.
UKBB	21	32687043	T	G	0	8.183e-06	nonsynonymous	SNV	NM_203446	exon8	c.A883C	p.K295Q	3.083	16.29
UKBB	21	32687047	A	G	0	8.234e-06	synonymous	SNV	NM_203446	exon8	c.T879C	p.Y293Y	.	.
UKBB	21	32687058	T	C	0	8.347e-06	nonsynonymous	SNV	NM_203446	exon8	c.A868G	p.K290E	4.115	21.2
UKBB	21	32688324	T	C	0	1.601e-05	nonsynonymous	SNV	NM_203446	exon7	c.A833G	p.N278S	2.555	14.5
UKBB	21	32688354	C	T	0	2.402e-05	nonsynonymous	SNV	NM_203446	exon7	c.G803A	p.R268H	3.674	18.67
UKBB	21	32694227	C	T	0	8.013e-06	splicing	.	NM_203446	exon6	c.789+1G>A		4.921	28.4
UKBB	21	32694232	A	C	0	8.011e-06	nonsynonymous	SNV	NM_203446	exon6	c.T785G	p.L262W	4.89	28.1
UKBB	21	32694249	G	A	0	8.007e-06	synonymous	SNV	NM_203446	exon6	c.C768T	p.F256F	.	.
UKBB	21	32694268	C	T	0	8.007e-06	nonsynonymous	SNV	NM_203446	exon6	c.G749A	p.R250Q	5.826	36
UKBB	21	32695165	C	T	0	2.402e-05	synonymous	SNV	NM_203446	exon5	c.G597A	p.A199A	.	.
UKBB	21	32695167	C	T	0	8.006e-06	nonsynonymous	SNV	NM_203446	exon5	c.G595A	p.A199T	5.356	34
UKBB	21	32695179	C	T	0.0008778	0.0001841	nonsynonymous	SNV	NM_203446	exon5	c.G583A	p.A195T	4.54	24.5
UKBB	21	32695189	T	C	0.006496	0.007046	synonymous	SNV	NM_203446	exon5	c.A573G	p.T191T	.	.
UKBB	21	32695220	C	T	0	3.203e-05	nonsynonymous	SNV	NM_203446	exon5	c.G542A	p.R181H	3.796	19.28
UKBB	21	32695255	T	C	0	1.601e-05	synonymous	SNV	NM_203446	exon5	c.A507G	p.K169K	.	.
UKBB	21	32695279	A	C	0	8.007e-06	nonsynonymous	SNV	NM_203446	exon5	c.T483G	p.N161K	3.76	19.09
UKBB	21	32699894	C	A	0.0001756	0	nonsynonymous	SNV	NM_203446	exon4	c.G423T	p.L141F	3.497	17.88
UKBB	21	32699910	C	T	0	0.0001201	nonsynonymous	SNV	NM_203446	exon4	c.G407A	p.G136D	4.251	22.1
UKBB	21	32699927	A	C	0	8.006e-06	nonsynonymous	SNV	NM_203446	exon4	c.T390G	p.F130L	4.447	23.7
UKBB	21	32699959	G	A	0	8.006e-06	nonsynonymous	SNV	NM_203446	exon4	c.C358T	p.R120W	4.403	23.3
UKBB	21	32700077	T	C	0	1.601e-05	synonymous	SNV	NM_203446	exon4	c.A240G	p.L80L	.	.
UKBB	21	32700084	-	TAT	0	8.006e-06	nonframeshift	insertion	NM_203446	exon4	c.232_233insATA	p.L78delinsHM	.	.
UKBB	21	32700097	T	C	0	1.601e-05	nonsynonymous	SNV	NM_203446	exon4	c.A220G	p.M74V	-0.525	1.606
UKBB	21	32701993	T	C	0	8.007e-06	nonsynonymous	SNV	NM_203446	exon3	c.A179G	p.Y60C	4.271	22.3
UKBB	21	32701995	T	C	0	1.601e-05	synonymous	SNV	NM_203446	exon3	c.A177G	p.A59A	.	.
UKBB	21	32701997	C	T	0	1.601e-05	nonsynonymous	SNV	NM_203446	exon3	c.G175A	p.A59T	5.389	34
UKBB	21	32702002	A	G	0	8.007e-06	nonsynonymous	SNV	NM_203446	exon3	c.T170C	p.L57P	4.412	23.4
UKBB	21	32702007	T	C	0	6.405e-05	synonymous	SNV	NM_203446	exon3	c.A165G	p.K55K	.	.
UKBB	21	32702017	G	A	0	8.007e-06	nonsynonymous	SNV	NM_203446	exon3	c.C155T	p.T52I	2.319	13.71
UKBB	21	32702040	T	G	0	1.602e-05	synonymous	SNV	NM_203446	exon3	c.A132C	p.A44A	.	.
UKBB	21	32702042	C	A	0	2.403e-05	nonsynonymous	SNV	NM_203446	exon3	c.G130T	p.A44S	4.585	24.9
UKBB	21	32702048	C	T	0	8.011e-06	splicing	.	NM_203446	exon3	c.125-1G>A		4.391	23.2
UKBB	21	32726803	G	C	0	2.402e-05	synonymous	SNV	NM_203446	exon2	c.C93G	p.L31L	.	.
UKBB	21	32726858	A	G	0	3.203e-05	nonsynonymous	SNV	NM_203446	exon2	c.T38C	p.L13S	3.123	16.44
UKBB	21	32726876	A	T	0	0.0001041	nonsynonymous	SNV	NM_203446	exon2	c.T20A	p.F7Y	2.277	13.57
UKBB	21	32727844	G	C	0	4.004e-05	UTR5	.	NM_001160302		c.-949C>G		.	.
UKBB	21	32727847	G	A	0	8.006e-06	UTR5	.	NM_001160302		c.-952C>T		.	.
UKBB	21	32727849	C	G	0	0.0001041	UTR5	.	NM_001160302		c.-954G>C		.	.
UKBB	21	32727850	G	A	0	2.402e-05	UTR5	.	NM_001160302		c.-955C>T		.	.
UKBB	21	32727858	G	A	0	0.0001041	UTR5	.	NM_001160302		c.-963C>T		.	.
UKBB	21	32727860	C	T	0.0001756	0.0002722	UTR5	.	NM_001160302		c.-965G>A		.	.
UKBB	21	32727877	G	A	0.0003511	9.608e-05	UTR5	.	NM_001160302		c.-982C>T		.	.
UKBB	21	32727911	C	T	0	8.006e-06	UTR5	.	NM_001160302		c.-1016G>A		.	.
UKBB	21	32727924	C	T	0	1.601e-05	UTR5	.	NM_001160302		c.-1029G>A		.	.
UKBB	21	32727925	-	C	0	1.601e-05	UTR5	.	NM_001160302		c.-1031_-1030insG		.	.
UKBB	21	32727964	C	T	0	8.006e-06	nonsynonymous	SNV	NM_003895	exon1	c.G77A	p.R26K	4.074	20.9
UKBB	21	32728006	T	C	0	8.006e-06	nonsynonymous	SNV	NM_003895	exon1	c.A35G	p.D12G	5.118	32

## Sheet: S_table 5. Domain analysis 
Table 5. Domain based burden analysis of rare SYNJ1 variants
		SetID	P.value	P-FDR
AMP_PD	Sac1	CADD	0.343375	1
AMP_PD	Sac1	nonsyn	0.343375	1
AMP_PD	proline rich	CADD	0.603019	1
AMP_PD	proline rich	nonsyn	0.603019	1
AMP_PD	5-phosphatase	CADD	0.740095	0.96978
AMP_PD	5-phosphatase	nonsyn	0.809664	0.904919
Columbia	5-phosphatase	nonsyn	0.0894855	0.68009
Columbia	5-phosphatase	CADD	0.160679	1
Columbia	Sac1	nonsyn	0.209841	0.996743
Columbia	Sac1	CADD	0.566487	1
Columbia	proline rich	nonsyn	0.584672	1
McGill	5-phosphatase	CADD	0.43858	1
McGill	proline rich	nonsyn	0.462466	1
McGill	Sac1	CADD	0.630869	1
McGill	5-phosphatase	nonsyn	0.677393	1
McGill	proline rich	CADD	0.687088	1
McGill	Sac1	nonsyn	0.747281	0.946556
Pavlov and Human brain	Sac1	CADD	0.306019	1
Pavlov and Human brain	5-phosphatase	nonsyn	0.319535	1
Pavlov and Human brain	proline rich	CADD	0.388978	1
Pavlov and Human brain	Sac1	nonsyn	0.39005	1
Pavlov and Human brain	5-phosphatase	CADD	0.520787	1
Pavlov and Human brain	proline rich	nonsyn	0.687536	1
Sheba	5-phosphatase	nonsyn	0.174143	0.945345
Sheba	proline rich	nonsyn	0.821342	0.891743
Sheba	5-phosphatase	CADD	1	1
UKBB	Sac1	CADD	0.00598644	0.0758282
UKBB	Sac1	nonsyn	0.00716089	0.0680285
UKBB	proline rich	CADD	0.700377	0.950511
UKBB	5-phosphatase	nonsyn	0.760161	0.93181
UKBB	5-phosphatase	CADD	0.786762	0.934279
UKBB	proline rich	nonsyn	0.870818	0.919196
Meta-analysis	Sac1	CADD	0.00209473	0.0795997
Meta-analysis	Sac1	nonsyn	0.00212722	0.0404171
Meta-analysis	5-phosphatase	CADD	0.444346	1
Meta-analysis	5-phosphatase	nonsyn	0.538029	1
Meta-analysis	proline rich	nonsyn	0.80232	0.923884
Meta-analysis	proline rich	CADD	0.873897	0.897516
